# Supplementary material for: Neurogenesis during Brittle Star Arm Regeneration Is Characterised by a Conserved Set of Key Developmental Genes
Source: Biology (Basel). 2022 Sep 16;11(9):1360. doi: 10.3390/biology11091360 (PMC9495562; doi:10.3390/biology11091360)
Supplement: Supplementary file 1 [file biology-11-01360-s001.zip]

Archive with 1 entries (1 files):
- biology-1889827-supplementary.pdf
